# Supplementary material for: Nitration of 2,6,8,12-Tetraacetyl-2,4,6,8,10,12-Hexaazaisowurtzitane Derivatives
Source: Materials (Basel). 2022 Nov 8;15(22):7880. doi: 10.3390/ma15227880 (PMC9692839; doi:10.3390/ma15227880)
Supplement: Supplementary file 1 [file materials-15-07880-s001.zip]

Archive with 1 entries (1 files):
- materials-2009340-supplementary.pdf
